# Supplementary material for: Nonclinical Pharmacokinetics and Pharmacodynamics Characterization of Anti-CD79b/CD3 T Cell-Dependent Bispecific Antibody Using a Surrogate Molecule: A Potential Therapeutic Agent for B Cell Malignancies
Source: Pharmaceutics. 2022 Apr 30;14(5):970. doi: 10.3390/pharmaceutics14050970 (PMC9147001; doi:10.3390/pharmaceutics14050970)
Supplement: Supplementary file 1 [file pharmaceutics-14-00970-s001.zip]

Archive with 1 entries (1 files):
- pharmaceutics-1669051-supplementary.pdf
